# Supplementary material for: Virtual Screening of FDA-Approved Drugs against Triose Phosphate Isomerase from Entamoeba histolytica and Giardia lamblia Identifies Inhibitors of Their Trophozoite Growth Phase
Source: Int J Mol Sci. 2021 May 31;22(11):5943. doi: 10.3390/ijms22115943 (PMC8198924; doi:10.3390/ijms22115943)
Supplement: Supplementary file 1 [file ijms-22-05943-s001.zip]

Archive with 1 entries (1 files):
- ijms-1216642-supplementary.pdf
